# Supplementary material for: Validation of microsatellite multiplexes for parentage analysis and species discrimination in two hybridizing species of coral reef fish (Plectropomus spp., Serranidae)
Source: Ecol Evol. 2014 Apr 24;4(11):2046–57. doi: 10.1002/ece3.1002 (PMC4201420; doi:10.1002/ece3.1002)
Supplement: Supplementary file 3 — Data S2. Example offspring file of all possible outcomes of a parentage test. [file ece30004-2046-sd3.txt]

OffspringID
1__F1xUnk
2__F2xM1
3__F3xUnk
4__F5xM2
5__UnkxUnk
6__F8xUnk
7__F10xM4
8__UnkxUnk
9__F16xM7
10__F17xUnk
11__F18xUnk
12__F19xM10
13__UnkxUnk
14__F20xM11
