# Supplementary material for: Validation of microsatellite multiplexes for parentage analysis and species discrimination in two hybridizing species of coral reef fish (Plectropomus spp., Serranidae)
Source: Ecol Evol. 2014 Apr 24;4(11):2046–57. doi: 10.1002/ece3.1002 (PMC4201420; doi:10.1002/ece3.1002)
Supplement: Supplementary file 4 — Data S3. Example result file of a parentage analysis with all possible decision outcomes. [file ece30004-2046-sd4.txt]

OffspringID	parent1	parent2
1__F1xUnk	F1	no ass
2__F2xM1	F2	no ass
3__F3xUnk	F4	no ass
4__F5xM2	F6	no ass
5__UnkxUnk	F7	no ass
6__F8xUnk	F9	M3
7__F10xM4	F14	M5
8__UnkxUnk	F15	M6
9__F16xM7	F16	M8
10__F17xUnk	F17	M9
11__F18xUnk	no ass	no ass
12__F19xM10	no ass	no ass
13__UnkxUnk	no ass	no ass
14__F20xM11	F20	M11
